# Supplementary material for: ALDH1L2 Knockout in U251 Glioblastoma Cells Reduces Tumor Sphere Formation by Increasing Oxidative Stress and Suppressing Methionine Dependency
Source: Nutrients. 2022 Apr 30;14(9):1887. doi: 10.3390/nu14091887 (PMC9105572; doi:10.3390/nu14091887)
Supplement: Supplementary file 1 [file nutrients-14-01887-s001.zip]

Archive with 1 entries (1 files):
- nutrients-1588160-supplementary.pdf
